# Supplementary material for: An Innovative Digestion Method: Ultrasound-Assisted Electrochemical Oxidation for the Onsite Extraction of Heavy Metal Elements in Dairy Farm Slurry
Source: Materials (Basel). 2021 Aug 13;14(16):4562. doi: 10.3390/ma14164562 (PMC8400106; doi:10.3390/ma14164562)
Supplement: Supplementary file 1 [file materials-14-04562-s001.zip]

Archive with 1 entries (1 files):
- materials-1276999-supplementary.pdf
